# Supplementary material for: Identification of Homologous Polyprenols from Thermophilic Bacteria
Source: Microorganisms. 2021 May 28;9(6):1168. doi: 10.3390/microorganisms9061168 (PMC8226974; doi:10.3390/microorganisms9061168)
Supplement: Supplementary file 1 [file microorganisms-09-01168-s001.zip]

Archive with 1 entries (1 files):
- microorganisms-1222060-supplementary.pdf
